# Supplementary material for: Health Status and Barriers to Healthcare Access among “Son-in-Law Westerners”: A Qualitative Case Study in the Northeast of Thailand
Source: Int J Environ Res Public Health. 2021 Oct 20;18(21):11017. doi: 10.3390/ijerph182111017 (PMC8583070; doi:10.3390/ijerph182111017)
Supplement: Supplementary file 1 [file ijerph-18-11017-s001.zip]

Archive with 1 entries (1 files):
- ijerph-1391789-supplementary.pdf
